# Supplementary material for: Heterobivalent Dual-Target Peptide for Integrin-αvβ3 and Neuropeptide Y Receptors on Breast Tumor
Source: Pharmaceuticals (Basel). 2024 Oct 4;17(10):1328. doi: 10.3390/ph17101328 (PMC11510292; doi:10.3390/ph17101328)
Supplement: Supplementary file 1 [file pharmaceuticals-17-01328-s001.zip]

Archive with 2 entries (2 files):
- Video S1.Blocked tumor.mov
- Video S2.Tumor uptake.mov
